# Supplementary material for: Germinated Rice Seeds Improved Resveratrol Production to Suppress Adipogenic and Inflammatory Molecules in 3T3-L1 Adipocytes
Source: Molecules. 2023 Jul 29;28(15):5750. doi: 10.3390/molecules28155750 (PMC10420918; doi:10.3390/molecules28155750)
Supplement: Supplementary file 1 [file molecules-28-05750-s001.zip]

Archive with 1 entries (1 files):
- molecules-2514719-supplementary.pdf
